# Supplementary material for: Recent Population Dynamics of Japanese Encephalitis Virus
Source: Viruses. 2023 Jun 2;15(6):1312. doi: 10.3390/v15061312 (PMC10304036; doi:10.3390/v15061312)
Supplement: Supplementary file 1 [file viruses-15-01312-s001.zip]

Archive with 1 entries (1 files):
- viruses-2402600-supplementary.pdf
